# Supplementary material for: Dog brains are sensitive to infant- and dog-directed prosody
Source: Commun Biol. 2023 Aug 18;6:859. doi: 10.1038/s42003-023-05217-y (PMC10439206; doi:10.1038/s42003-023-05217-y)
Supplement: Supplementary file 3 — Supplementary Data 1 [file 42003_2023_5217_MOESM3_ESM.xlsx]

## Sheet: abbreviations
list of abbreviations:
DDS	dog-directed speech
IDS	infant-directed speech
ADS	adult-directed speech
F	female speaker
M	male speaker
F0	fundamental frequency
L	left
c	caudal
r	rostral
SG	sylvian gyrus
TP	temporal pole
ROI	region of interest

## Sheet: Fig 2-3
Raw data for Figure 2 and Figure 3
		ROI
		L cSG/TP								L c/rSG
		Condition								Condition
		FDDS	MDDS	FIDS	MIDS	FADS	MADS	F0mean	F0variance	FDDS	MDDS	FIDS	MIDS	FADS	MADS	F0mean	F0variance
		Average beta	Average beta	Average beta	Average beta	Average beta	Average beta	Average beta	Average beta	Average beta	Average beta	Average beta	Average beta	Average beta	Average beta	Average beta	Average beta
Dog	akira	9.10086	6.81871	6.95061	4.73849	8.75381	11.7977	0.0148701	0.119141	7.88931	6.43925	4.08227	4.88363	6.07454	7.00467	0.0159646	0.0802635
	apacs	8.54009	7.12894	7.2816	7.69408	9.01854	6.94776	-0.00112243	-0.0427791	2.72615	2.94236	3.7158	2.50389	0.674884	1.90403	-0.00433271	-0.0487518
	barack	4.71801	3.20488	4.24333	1.84234	3.41052	4.70811	0.00360594	0.0105149	5.77021	4.89528	4.28192	2.66738	2.8963	3.96183	0.00932165	0.0352315
	barka	-0.400153	-1.24884	0.8467	0.208155	-1.49644	-1.64562	0.0284363	0.132185	-1.20381	-2.57884	-1.12	-3.6651	-2.62085	-3.10245	0.0221786	0.0821204
	barney	2.98363	2.145	0.858013	0.152908	-0.502989	1.82962	-0.000363817	-0.0405694	1.43806	2.2444	1.86935	0.442205	-0.974985	3.41386	-0.00242622	-0.0717385
	bingo	0.363494	3.00453	1.0522	1.6753	-0.204642	1.86305	0.00105206	-0.021078	2.208	4.41957	4.54269	2.77305	-0.233565	3.23025	0.0102447	0.0364579
	bodor	8.01792	3.47724	2.25018	2.58749	1.13217	4.0015	0.0149401	0.0582509	1.22585	0.743173	0.509546	1.4325	0.314839	-0.403297	0.00683843	0.0402054
	bodza	1.30859	0.327641	2.36698	0.289592	1.16192	0.421607	0.0126472	0.0617009	3.81213	3.05188	3.38844	1.36444	0.925911	-0.0644333	0.0213653	0.0672061
	bran	-2.0166	-3.2495	-0.443573	-1.27972	-2.91025	-1.42783	0.0135613	0.191974	0.406784	-0.0456907	-0.14545	-0.954555	-1.84472	-0.235038	0.0108976	0.0776193
	dome	2.93877	2.13266	1.6321	2.50193	0.255736	0.240648	0.00245491	0.0567026	6.17022	4.18523	3.26214	0.121344	2.83543	3.15177	0.012296	0.0768404
	grog	0.516361	-1.70132	1.68128	-1.4928	-0.515503	-1.1991	0.0121289	0.0349694	2.16524	-0.104362	1.93112	1.32977	0.584287	2.75275	0.00240029	0.0468882
	kamilla	1.47523	1.82525	4.30493	1.29431	1.34078	3.68852	0.00705585	0.0456785	2.57061	6.88196	5.22323	3.59509	3.27944	5.13109	-0.00223586	0.0199068
	kope	2.59205	3.41584	1.46125	0.59599	2.88438	2.72071	0.0077251	-0.0685365	2.73139	-1.01864	-1.70068	-0.00920697	-1.57094	0.520676	0.0115556	0.0518925
	maverick	-0.244128	2.38599	0.691079	0.812903	0.380921	-0.527452	-0.00736309	-0.0387006	-0.392455	0.515306	3.11848	-0.0624583	1.01471	-0.604068	0.00292215	0.0740017
	maya	10.5526	6.81528	6.12848	4.67956	2.07049	6.83029	0.0111245	0.0302888	11.6996	8.61462	8.43657	7.7516	5.7643	8.43951	0.00714767	0.0922512
	mini	1.02427	1.06911	1.68682	1.05085	0.502943	0.703028	0.0058129	0.0280051	0.364211	0.825783	1.72509	0.580176	1.00417	0.893307	0.00580682	0.0215172
	molly	8.14443	7.43924	8.20283	7.18131	3.71244	5.48167	0.0166199	0.105263	3.47062	3.51002	3.84587	1.93797	1.38166	0.196116	0.0097444	0.0682842
	pan	4.67297	6.60726	6.02766	2.36298	1.25285	3.37174	0.011993	0.0396737	6.02729	6.53313	5.08277	2.71011	1.60504	4.8387	0.00723935	0.0613106
	sander	1.98198	2.19942	3.19736	4.21113	0.374371	3.22474	-0.000157019	0.0863294	4.1934	7.70672	5.04744	7.07014	2.50789	2.71882	-0.0143606	-0.0183242
	átlag	3.48791	2.83144	3.17999	2.16352	1.61169	2.79109	0.00815904	0.041527	3.33015	3.14532	3.00508	1.91958	1.24307	2.30253	0.00697725	0.0417464

## Sheet: Fig 4
Raw data for Figure 4
Stimulus code (original file name)	run	condition	f0 mean	f0 variation
06_M_AD_sit3_01	A	FADS	208.437	10.5099
08_M_ID_sit3_01	A	FIDS	220.277	13.3011
01_F_DD_sit3_mono_01	A	MDDS	217.187	40.8069
02_M_DD_sit1	A	FDDS	271.378	32.5231
09_F_ID_sit1_01	A	MIDS	97.3392	9.84899
16_M_AD_sit1_01	A	FADS	191.584	18.8942
20_F_DD_sit3_01	A	MDDS	108.945	10.6771
08_F_AD_sit3_01	A	MADS	115.855	9.13011
11_F_ID_sit1_01	A	MIDS	153.14	19.3894
19_F_AD_sit1_01	A	MADS	107.146	6.02308
03_M_ID_sit2_01	A	FIDS	216.346	28.5567
19_M_DD_sit1_01	A	FDDS	220.256	13.7738
06_F_ID_sit1_01	A	MIDS	106.413	5.19515
21_F_AD_sit2_01	A	MADS	99.6984	5.00672
13_M_DD_sit2_01	A	FDDS	219.246	16.7988
09_M_AD_sit1_01	A	FADS	173.667	17.4646
17_F_ID_sit3_01	A	MIDS	139.259	12.4025
03_F_DD_sit1_01	A	MDDS	170.919	18.5228
14_M_ID_sit1_01	A	FIDS	253.103	43.5081
16_F_DD_sit1_01	A	MDDS	141.31	7.95538
07_M_AD_sit1_01	A	FADS	129.721	18.9721
05_M_DD_sit3_01	A	FDDS	208.218	17.6157
10_M_ID_sit3_01	A	FIDS	211.05	23.7161
07_F_AD_sit2_01	A	MADS	96.0153	7.58243
08_M_DD_sit3_01	B	FDDS	227.377	12.9598
06_M_ID_sit3_01	B	FIDS	246.045	33.2068
09_F_AD_sit1_01	B	MADS	87.4836	5.70954
16_M_ID_sit1_01	B	FIDS	242.447	23.1959
09_F_DD_sit1_01	B	MDDS	117.513	10.2178
20_F_AD_sit3_01	B	MADS	103.697	13.2445
11_F_DD_sit1_01	B	MDDS	137.077	21.7902
07_M_ID_sit1_01	B	FIDS	172.385	24.0754
03_F_AD_sit1_01	B	MADS	108.447	12.2147
14_M_DD_sit1_01	B	FDDS	285.54	24.3928
13_M_AD_sit2_01	B	FADS	158.088	11.9577
07_F_ID_sit2a_01	B	MIDS	130.056	12.8963
19_M_AD_sit1_01	B	FADS	193.415	12.6316
08_F_ID_sit3_01	B	MIDS	202.789	18.9149
03_M_DD_sit2_01	B	FDDS	262.955	23.4816
09_M_ID_sit1_01	B	FIDS	225.576	16.5161
06_F_DD_sit1_01	B	MDDS	120.069	7.0444
05_M_AD_sit3_01	B	FADS	154.757	15.5659
21_F_ID_sit2_01	B	MIDS	97.1332	9.63415
02_M_AD_sit1_01	B	FADS	168.158	15.6555
17_F_DD_sit3_01	B	MDDS	117.634	9.43417
01_F_AD_sit1_mono_01	B	MADS	106.815	6.63264
10_M_DD_sit3_01	B	FDDS	237.756	15.0951
19_F_ID_sit1_01	B	MIDS	107.051	17.1185
09_F_AD_sit1_01	C	MADS	95.6611	4.42191
09_M_DD_sit1_01	C	FDDS	219.84	28.2046
01_F_ID_sit1_mono_01	C	MIDS	168.044	23.7787
08_M_AD_sit3_01	C	FADS	145.59	9.7578
02_M_ID_sit1a_01	C	FIDS	266.695	21.1955
08_F_DD_sit3_01	C	MDDS	252.784	15.1567
05_M_ID_sit3_01	C	FIDS	230.803	29.2616
11_F_AD_sit1_01	C	MADS	115.749	6.93159
19_F_DD_sit1_01	C	MDDS	113.261	6.3583
20_F_ID_sit3_01	C	MIDS	100.402	20.8728
07_M_DD_sit1_01	C	FDDS	224.933	13.308
14_M_AD_sit1_01	C	FADS	150.899	16.7262
21_F_DD_sit2_01	C	MDDS	137.422	13.5657
03_M_AD_sit2_01	C	FADS	153.2	14.2207
16_F_ID_sit1_01	C	MIDS	95.696	7.93262
10_M_AD_sit3_01	C	FADS	178.812	10.0488
07_F_DD_sit2_01	C	MDDS	134.999	6.51418
19_M_ID_sit1_01	C	FIDS	216.689	18.1224
16_M_DD_sit1_01	C	FDDS	251.724	29.2182
13_M_ID_sit2_01	C	FIDS	183.031	21.223
06_F_AD_sit1_01	C	MADS	124.667	21.9344
03_F_ID_sit1_01	C	MIDS	109.13	13.9237
06_M_DD_sit3_01	C	FDDS	245.103	34.6545
17_F_AD_sit3_01	C	MADS	98.1861	5.47374
